# Supplementary material for: Identification of runs of homozygosity associated with male fertility in Italian Brown Swiss cattle
Source: Front Genet. 2023 Jul 6;14:1227310. doi: 10.3389/fgene.2023.1227310 (PMC10356982; doi:10.3389/fgene.2023.1227310)
Supplement: Supplementary file 1 [file Table2.XLSX]

## Sheet: List of ROH segments enriched i
Region
