# Supplementary material for: Identification of runs of homozygosity associated with male fertility in Italian Brown Swiss cattle
Source: Front Genet. 2023 Jul 6;14:1227310. doi: 10.3389/fgene.2023.1227310 (PMC10356982; doi:10.3389/fgene.2023.1227310)
Supplement: Supplementary file 2 [file Table1.XLSX]

## Sheet: List of overlapping ROH detecte
Region	Chromosome	Start	End	Kb	No SNP
S6086	1	2158691	2250307	91.617	22
S8168	1	2266365	2273913	7.549	3
S7589	1	2275507	2286456	10.95	4
S7590	1	2305128	2746233	441.106	91
S7515	1	3004195	3006030	1.836	2
S7953	1	3230359	3246011	15.653	7
S7810	1	3280222	3290224	10.003	4
S8098	1	3386752	3415343	28.592	12
S8247	1	3425621	3430450	4.83	3
S8804	1	3499117	3574195	75.079	25
S8169	1	3926636	3926636	0.001	1
S8476	1	4280435	4562867	282.433	90
S8321	1	4611232	4615149	3.918	2
S8322	1	4903709	4927293	23.585	3
S8394	1	5107763	5333979	226.217	24
S8477	1	5377002	5463800	86.799	17
S8750	1	5583600	5602413	18.814	5
S8248	1	5765784	5822399	56.616	19
S8249	1	5860261	5865844	5.584	2
S8668	1	5877579	5968632	91.054	19
S8478	1	6063547	6083389	19.843	4
S8566	1	6094219	6094219	0.001	1
S8567	1	6300474	6363482	63.009	32
S8479	1	6703365	6708479	5.115	2
S8751	1	6903260	6907295	4.036	2
S7714	1	7096806	7096806	0.001	1
S8170	1	7435100	7551551	116.452	45
S8171	1	7706494	7859463	152.97	34
S8323	1	7944839	8100141	155.303	19
S4745	1	8726265	8726265	0.001	1
S4746	1	8777381	8783615	6.235	4
S4521	1	8975478	8991427	15.95	2
S4522	1	9002138	9002138	0.001	1
S4747	1	9005857	9022629	16.773	4
S5048	1	9156947	9201923	44.977	10
S4592	1	9406457	9420356	13.9	3
S5121	1	9446832	9544463	97.632	23
S4822	1	9615970	9655221	39.252	17
S5189	1	9830721	9830721	0.001	1
S7086	1	9855547	9973939	118.393	32
S7087	1	10035985	10047610	11.626	10
S7025	1	10075055	10162534	87.48	30
S5571	1	10167251	10169570	2.32	2
S5742	1	10204190	10255408	51.219	19
S5415	1	10322958	10376109	53.152	19
S5416	1	10454494	10466237	11.744	7
S5499	1	10644377	10767736	123.36	34
S7026	1	11120487	11256241	135.755	31
S6941	1	11307904	11368762	60.859	7
S7591	1	11400789	11418770	17.982	4
S9000	1	11493290	11656896	163.607	15
S9001	1	12376630	12446630	70.001	24
S8805	1	12584086	12584086	0.001	1
S9464	1	12714427	12796673	82.247	12
S9465	1	13063427	13102042	38.616	18
S9514	1	13351302	13527122	175.821	32
S8395	1	13613591	13657759	44.169	8
S8250	1	14053623	14063677	10.055	10
S9002	1	14177053	14218125	41.073	6
S8251	1	14475089	14486888	11.8	4
S7715	1	14527192	14575020	47.829	11
S8568	1	14629667	14701801	72.135	15
S9072	1	14972515	15241004	268.49	52
S9183	1	15342832	15444486	101.655	28
S9126	1	15660288	15845651	185.364	43
S9919	1	16082794	16179551	96.758	31
S7954	1	16571855	16587758	15.904	3
S6653	1	16676873	16686406	9.534	3
S4070	1	16906207	16993213	87.007	13
S4256	1	17057827	17101224	43.398	9
S4257	1	17302082	17373095	71.014	4
S3151	1	17625499	17654660	29.162	6
S7311	1	18007822	18133061	125.24	32
S7653	1	18350725	18350725	0.001	1
S6250	1	19341047	19363720	22.674	11
S7716	1	20351933	20418307	66.375	5
S7717	1	20537797	20551919	14.123	5
S7312	1	20585671	20585671	0.001	1
S7811	1	20716311	20723591	7.281	2
S5825	1	20966763	20966763	0.001	1
S5906	1	20986297	21007680	21.384	9
S5826	1	21050049	21107131	57.083	24
S4678	1	21385412	21443633	58.222	9
S4123	1	21839769	21855415	15.647	3
S3600	1	22096754	22096754	0.001	1
S4679	1	22243719	22268495	24.777	7
S4748	1	22272212	22282579	10.368	8
S4124	1	22435067	22476867	41.801	6
S4188	1	22639353	22672765	33.413	14
S4125	1	22903685	23083581	179.897	36
S4126	1	23092637	23183519	90.883	28
S4189	1	23286565	23430681	144.117	30
S3961	1	23467853	23467853	0.001	1
S5417	1	23999712	23999712	0.001	1
S4969	1	24000277	24001717	1.441	2
S5049	1	24044449	24079620	35.172	8
S4970	1	24099198	24149714	50.517	12
S5050	1	24193638	24193638	0.001	1
S5657	1	24206401	24222791	16.391	4
S7141	1	24467253	24467253	0.001	1
S9792	1	25113113	25116369	3.257	2
S9515	1	25207155	25270854	63.7	32
S10026	1	25569846	25693550	123.705	40
S9864	1	25888342	25981270	92.929	16
S9865	1	26147726	26147726	0.001	1
S9746	1	26362751	26370305	7.555	3
S9712	1	26431102	26436860	5.759	3
S9612	1	26681454	26770340	88.887	30
S9466	1	27294161	27320425	26.265	10
S9332	1	27378648	27395800	17.153	10
S9467	1	27401701	27415306	13.606	4
S6942	1	27592696	27615861	23.166	7
S6787	1	28249697	28299228	49.532	17
S5986	1	28344852	28587398	242.547	60
S6498	1	28811596	28816935	5.34	2
S8396	1	28875723	28895630	19.908	5
S8397	1	29340605	29878957	538.353	119
S8172	1	30018380	30018380	0.001	1
S8752	1	30527594	30694694	167.101	37
S8569	1	31319855	31322793	2.939	3
S5907	1	31455358	31512186	56.829	12
S5743	1	31557192	31647337	90.146	13
S5326	1	31755884	31801733	45.85	9
S2694	1	31930710	31962674	31.965	4
S2695	1	32784367	32801320	16.954	3
S9184	1	33149705	33149705	0.001	1
S9613	1	34290656	34298861	8.206	2
S9614	1	34575952	34723604	147.653	41
S9615	1	34954810	35032526	77.717	22
S9616	1	35043859	35061253	17.395	8
S9569	1	35109384	35154925	45.542	9
S8806	1	35350251	35361842	11.592	3
S8669	1	35584950	35634952	50.003	12
S6788	1	35834909	35844566	9.658	3
S7027	1	36416287	36537259	120.973	33
S7592	1	36663356	36668640	5.285	3
S7516	1	36759524	36793350	33.827	6
S7517	1	36843936	36856610	12.675	6
S8252	1	37210363	37232068	21.706	4
S7142	1	37618732	37710077	91.346	24
S7387	1	37788891	37810736	21.846	5
S7455	1	38052158	38170038	117.881	26
S7518	1	38309983	38518697	208.715	38
S7955	1	38736443	38737184	0.742	2
S7956	1	38752163	38752163	0.001	1
S7812	1	39094968	39189771	94.804	8
S7957	1	39640794	39660911	20.118	9
S7958	1	39662730	39677406	14.677	4
S7313	1	39929164	40110994	181.831	54
S7519	1	40483966	40494820	10.855	3
S7718	1	40713528	40747486	33.959	5
S7887	1	41908755	41936926	28.172	6
S7388	1	42166276	42169481	3.206	2
S7593	1	42562079	42863111	301.033	59
S7719	1	42939593	43107786	168.194	25
S6789	1	43225435	43324481	99.047	18
S6727	1	43504668	43515483	10.816	5
S6728	1	43594163	43613487	19.325	6
S6574	1	43658641	43670136	11.496	11
S6161	1	44145295	44238571	93.277	22
S6499	1	44341856	44623944	282.089	67
S6729	1	44846585	44857817	11.233	4
S6406	1	45237697	45277152	39.456	9
S6575	1	45318998	45318998	0.001	1
S6874	1	45526034	45526034	0.001	1
S6943	1	45601869	45660242	58.374	7
S7225	1	46219393	46290997	71.605	13
S6576	1	46469860	46575158	105.299	18
S6251	1	47549767	47616063	66.297	15
S6162	1	48517341	48636979	119.639	31
S6163	1	48659168	48706860	47.693	12
S6654	1	49178434	49262721	84.288	18
S3828	1	49464530	49515972	51.443	11
S3962	1	49917754	49917754	0.001	1
S4447	1	50020201	50375545	355.345	87
S5658	1	50648518	50874802	226.285	50
S5827	1	50900773	50953092	52.32	8
S5908	1	50994412	51002957	8.546	3
S5987	1	51132324	51199296	66.973	20
S6252	1	51688535	51713769	25.235	4
S6790	1	51867120	51960243	93.124	19
S6164	1	52017693	52404465	386.773	96
S5500	1	52573157	52581964	8.808	2
S5744	1	52646898	52761802	114.905	25
S6087	1	53103525	53157384	53.86	17
S7314	1	53624697	53741954	117.258	33
S7959	1	54110154	54144135	33.982	11
S7520	1	54218681	54225411	6.731	4
S7521	1	54245992	54257031	11.04	4
S8099	1	54629660	54642545	12.886	3
S7143	1	55190512	55225281	34.77	8
S6319	1	55315162	55316880	1.719	2
S6320	1	55732672	55732672	0.001	1
S5501	1	55847219	55862159	14.941	4
S7028	1	56370458	56439110	68.653	32
S7594	1	56504825	56675590	170.766	36
S7720	1	56700404	56717175	16.772	8
S8480	1	56991239	56995206	3.968	4
S6655	1	57252911	57334707	81.797	15
S6321	1	58045896	58078466	32.571	3
S5988	1	58323895	58327222	3.328	2
S5572	1	58651324	58747691	96.368	15
S4127	1	59126950	59130377	3.428	2
S4823	1	59147973	59149587	1.615	2
S4448	1	59240053	59456295	216.243	50
S3372	1	59835851	59982960	147.11	31
S3373	1	60045626	60259235	213.61	48
S3411	1	60398365	60446809	48.445	4
S1975	1	60541588	60596428	54.841	19
S1976	1	61098743	61128757	30.015	15
S2147	1	61241764	61288403	46.64	12
S1953	1	61437371	61503064	65.694	11
S5122	1	62000156	62181541	181.386	47
S5051	1	62212645	62229866	17.222	6
S5418	1	62261015	62261015	0.001	1
S5419	1	62560018	62567293	7.276	3
S5828	1	62570072	62888363	318.292	102
S6165	1	62930908	62935874	4.967	3
S6322	1	63459684	63503750	44.067	13
S5989	1	63680529	63680529	0.001	1
S6656	1	63684697	63785846	101.15	22
S5573	1	63938766	63968833	30.068	5
S5574	1	64059867	64112564	52.698	10
S4190	1	64301765	65041283	739.519	118
S3963	1	65061689	65080099	18.411	4
S5829	1	65612375	65625274	12.9	3
S6323	1	65813257	66070553	257.297	84
S6253	1	66076879	66443738	366.86	60
S4824	1	66623096	66623096	0.001	1
S4825	1	66635258	66635258	0.001	1
S4593	1	66662615	66708689	46.075	16
S7226	1	67219560	67397127	177.568	57
S8018	1	67741670	67745407	3.738	2
S7888	1	67746646	67746646	0.001	1
S8173	1	67752565	67842810	90.246	15
S7522	1	67942275	68009341	67.067	21
S7813	1	68550042	68705702	155.661	96
S7960	1	68846485	68888892	42.408	34
S7814	1	68960219	69005967	45.749	25
S7029	1	69190294	69207570	17.277	9
S4902	1	69394236	69394236	0.001	1
S1744	1	69855884	69855884	0.001	1
S1786	1	70000977	70313356	312.38	84
S1787	1	70509502	70546644	37.143	14
S1977	1	70621981	70626827	4.847	3
S1978	1	70700785	70700785	0.001	1
S6254	1	71975837	71989179	13.343	5
S7088	1	72315635	72512448	196.814	86
S8019	1	72639455	72688416	48.962	5
S6166	1	73516683	73516683	0.001	1
S8100	1	73663631	73732177	68.547	9
S7315	1	73945134	73948571	3.438	2
S7815	1	74212329	74232319	19.991	2
S8174	1	74856801	74879040	22.24	8
S9516	1	75173315	75184170	10.856	2
S9713	1	75410628	75410628	0.001	1
S9714	1	75427319	75489058	61.74	15
S1720	1	75919550	75927963	8.414	2
S859	1	76690630	76921377	230.748	56
S2887	1	77032339	77116766	84.428	15
S4319	1	77367716	77383623	15.908	5
S4749	1	77735562	77942798	207.237	35
S5052	1	78350259	78367887	17.629	4
S5053	1	79029251	79052642	23.392	7
S5420	1	79256064	79282200	26.137	10
S8398	1	79415843	79493385	77.543	18
S8324	1	79508290	79508290	0.001	1
S8399	1	79957893	79973532	15.64	11
S8400	1	79990596	79990596	0.001	1
S8570	1	80021446	80037828	16.383	7
S7721	1	81182590	81200460	17.871	4
S7722	1	81218959	81284392	65.434	13
S7654	1	81799506	81858851	59.346	8
S7816	1	82335296	82536255	200.96	33
S3190	1	82804833	82820030	15.198	5
S2636	1	82993244	83498166	504.923	74
S2609	1	83643173	83685363	42.191	10
S6791	1	84056002	84324173	268.172	45
S6792	1	84356620	84596584	239.965	44
S6944	1	84688049	84688049	0.001	1
S7030	1	85050276	85061049	10.774	4
S7723	1	85081705	85110291	28.587	12
S8020	1	85156121	85181432	25.312	5
S8670	1	85349583	85356237	6.655	2
S8753	1	86371880	86789232	417.353	66
S8101	1	86919179	86938372	19.194	5
S8021	1	87276937	87285814	8.878	10
S6793	1	87420163	87503706	83.544	10
S6577	1	87898389	88177955	279.567	47
S5190	1	88303484	88304816	1.333	2
S5191	1	88307762	88473678	165.917	6
S5256	1	88589700	88874634	284.935	82
S4826	1	88924659	89118437	193.779	49
S3762	1	89689888	89758215	68.328	20
S3763	1	89840017	89846422	6.406	3
S3829	1	90010148	90010148	0.001	1
S3374	1	90121575	90228345	106.771	21
S4523	1	90441741	90495176	53.436	13
S4524	1	90515050	90527440	12.391	3
S4128	1	90720556	90724170	3.615	2
S3649	1	90807644	90814826	7.183	4
S3764	1	90858737	90887100	28.364	5
S4129	1	91111077	91172885	61.809	15
S4016	1	91206252	91213602	7.351	3
S4130	1	91340950	91366401	25.452	9
S3287	1	91571951	91604288	32.338	7
S3288	1	91665212	91766362	101.151	40
S3289	1	91837905	91974203	136.299	37
S3290	1	92007371	92040837	33.467	5
S3890	1	92354086	92375903	21.818	5
S4391	1	92516711	92773961	257.251	41
S6324	1	93092138	93295481	203.344	53
S8102	1	93363216	93363216	0.001	1
S8022	1	93559062	93583863	24.802	10
S7595	1	93620708	93639121	18.414	4
S8671	1	93751370	93821277	69.908	44
S8571	1	93874258	93926381	52.124	18
S8859	1	94397776	94399806	2.031	2
S8933	1	94459877	94530514	70.638	24
S8934	1	94604521	94608014	3.494	2
S8935	1	94618535	94660273	41.739	14
S8672	1	94980979	95047583	66.605	13
S8572	1	95348895	95406032	57.138	19
S8481	1	95807105	95877576	70.472	17
S8482	1	95913909	96024788	110.88	21
S8573	1	96486497	96617850	131.354	53
S8574	1	96640052	96785421	145.37	30
S8253	1	96829723	96844097	14.375	8
S8175	1	97350276	97365507	15.232	7
S7144	1	97378102	97378102	0.001	1
S7889	1	97433990	97448665	14.676	5
S8103	1	97764730	97764730	0.001	1
S8254	1	98082256	98103554	21.299	5
S8104	1	98315720	98347437	31.718	16
S7817	1	98748377	98752886	4.51	3
S7316	1	98819449	98876024	56.576	20
S7523	1	98991826	98991826	0.001	1
S7317	1	99128249	99175233	46.985	9
S7318	1	99271374	99414059	142.686	29
S7456	1	99453252	99628632	175.381	29
S7319	1	99662452	99805377	142.926	22
S7457	1	100325807	100333724	7.918	5
S5257	1	100582784	100598662	15.879	4
S5421	1	100729812	100831176	101.365	22
S5502	1	101289735	101289735	0.001	1
S5192	1	101538821	101604960	66.14	14
S5193	1	101794096	101816129	22.034	5
S5123	1	101875648	101987506	111.859	31
S4971	1	102180787	102180787	0.001	1
S2856	1	102598196	102598196	0.001	1
S2716	1	102601526	102624551	23.026	6
S2610	1	102755699	102777217	21.519	13
S2163	1	102879231	103643124	763.894	138
S4827	1	103962053	103987105	25.053	4
S4750	1	104015961	104049311	33.351	6
S4828	1	104624206	104896281	272.076	55
S5830	1	105553812	105576421	22.61	10
S5659	1	106033780	106099273	65.494	13
S5745	1	106199011	106199011	0.001	1
S5660	1	106336822	106356730	19.909	5
S7227	1	106541234	106541234	0.001	1
S4680	1	106623873	106639196	15.324	4
S4972	1	107374959	107397419	22.461	12
S5054	1	107593289	107599577	6.289	2
S5124	1	107611052	107643804	32.753	9
S6875	1	107647171	107662851	15.681	5
S7458	1	107707918	107734200	26.283	5
S7320	1	107791586	107990137	198.552	56
S7145	1	108442542	108447989	5.448	3
S5258	1	108839401	109532981	693.581	110
S8483	1	109861223	109861223	0.001	1
S9570	1	110025919	110238004	212.086	44
S9617	1	110264345	110269023	4.679	3
S9891	1	110292640	110293441	0.802	2
S8325	1	110666740	111181180	514.441	87
S8575	1	111322945	111687908	364.964	89
S9667	1	112363857	112827026	463.17	83
S9715	1	112879147	113171359	292.213	45
S9866	1	113427015	113449565	22.551	11
S9825	1	113756638	113970535	213.898	41
S10027	1	114328578	114377792	49.215	3
S9920	1	114596976	114596976	0.001	1
S9892	1	114847272	114920866	73.595	10
S9946	1	115014933	115036422	21.49	5
S9947	1	115211150	115247282	36.133	8
S9921	1	115526444	115526444	0.001	1
S9618	1	115905960	115964626	58.667	10
S8255	1	116510474	116612051	101.578	14
S9003	1	117048938	117079359	30.422	7
S9004	1	117116215	117116215	0.001	1
S9893	1	117305061	117344775	39.715	9
S9826	1	117633983	117783856	149.874	40
S9922	1	117808111	117821250	13.14	4
S9948	1	117833856	117853002	19.147	4
S9571	1	118638525	118785100	146.576	40
S9185	1	118860705	118863550	2.846	2
S9979	1	119552383	119810286	257.904	49
S9949	1	119968248	119977524	9.277	5
S9468	1	119981407	120040184	58.778	15
S9517	1	120151134	120151134	0.001	1
S9408	1	120374658	120461652	86.995	19
S9668	1	120526294	121158455	632.162	121
S9669	1	121219238	121233152	13.915	4
S9254	1	121297898	121303819	5.922	4
S8936	1	121428967	121452956	23.99	7
S8807	1	121559048	121623753	64.706	11
S7389	1	121977184	122333807	356.624	79
S7459	1	122422151	122614173	192.023	26
S7818	1	122830457	122980267	149.811	22
S8673	1	123126978	123131450	4.473	3
S8484	1	123296075	123330497	34.423	9
S8937	1	123835015	123873926	38.912	10
S9127	1	124046463	124046463	0.001	1
S9333	1	124073020	124135101	62.082	13
S8326	1	124318872	124331752	12.881	4
S8256	1	124337803	124426711	88.909	20
S8176	1	124987918	125021920	34.003	3
S8327	1	125122753	125150807	28.055	5
S8674	1	125279602	125282017	2.416	2
S9128	1	125370830	125506484	135.655	30
S9005	1	125530286	125530286	0.001	1
S8754	1	125815676	125830502	14.827	5
S7321	1	126080105	126088964	8.86	3
S8401	1	126279523	126279523	0.001	1
S7724	1	126352102	126375226	23.125	7
S7725	1	126974844	127010756	35.913	4
S7819	1	127195027	127224479	29.453	12
S7726	1	127373152	127380811	7.66	3
S7727	1	127571005	127624586	53.582	13
S7655	1	127770614	127824548	53.935	12
S7890	1	127925159	127963540	38.382	10
S8105	1	128225129	128226756	1.628	2
S8402	1	128256395	128295667	39.273	9
S8576	1	128323943	128632420	308.478	72
S9334	1	128749000	128752445	3.446	4
S8485	1	128800455	128821947	21.493	10
S9006	1	128976215	128994645	18.431	5
S8938	1	129226675	129435464	208.79	33
S8328	1	129559474	129559474	0.001	1
S6167	1	130189070	130597518	408.449	112
S7228	1	130733785	130757788	24.004	17
S7656	1	130771786	130771786	0.001	1
S8403	1	130788454	130792990	4.537	2
S8404	1	130803997	130957973	153.977	41
S8329	1	131005966	131009179	3.214	3
S7728	1	131120560	131240468	119.909	32
S7596	1	131297660	131378718	81.059	17
S4829	1	131803470	131831025	27.556	10
S2569	1	131920033	131948497	28.465	5
S1520	1	132002276	132006227	3.952	3
S522	1	132592208	132947862	355.655	55
S686	1	132986833	133141040	154.208	22
S619	1	133341639	133426746	85.108	14
S637	1	133486742	133634399	147.658	31
S3030	1	134304053	134304053	0.001	1
S7729	1	134641340	134667524	26.185	7
S8257	1	134674462	134674462	0.001	1
S7820	1	134796528	134808420	11.893	2
S9469	1	134867712	134867712	0.001	1
S8939	1	134900018	134904410	4.393	2
S9007	1	134957318	135000345	43.028	4
S8486	1	135245157	135271211	26.055	3
S8675	1	135646604	135649311	2.708	4
S8577	1	136038909	136152887	113.979	44
S6794	1	136386893	136427083	40.191	14
S6945	1	136462988	136561404	98.417	14
S7146	1	137594576	137708388	113.813	28
S7147	1	137737158	137832973	95.816	37
S8177	1	138233412	138341259	107.848	43
S7148	1	138647040	138652323	5.284	2
S7657	1	138734252	138740668	6.417	4
S7597	1	138830103	139023221	193.119	44
S6946	1	139086084	139402164	316.081	82
S7460	1	139480879	139555009	74.131	10
S6255	1	139786182	139828817	42.636	4
S7149	1	140059772	140215440	155.669	50
S7524	1	140257476	140268900	11.425	6
S7031	1	140368135	140368135	0.001	1
S6795	1	140883006	140928349	45.344	12
S6947	1	140973744	140973744	0.001	1
S6948	1	141020988	141062250	41.263	19
S7150	1	141473682	141474248	0.567	2
S8023	1	141709857	141720372	10.516	6
S8106	1	141753188	141771034	17.847	5
S8107	1	141845013	142279616	434.604	110
S8578	1	142573969	142582834	8.866	4
S8579	1	142611239	142642659	31.421	18
S7891	1	143015966	143035663	19.698	7
S8258	1	144315872	144319580	3.709	2
S8405	1	144522749	144524531	1.783	2
S8259	1	144532384	144532384	0.001	1
S7892	1	144586948	144586948	0.001	1
S7821	1	144594088	144625373	31.286	9
S8406	1	144862477	144923757	61.281	23
S8580	1	145041655	145052679	11.025	4
S8487	1	145616608	145635430	18.823	4
S7322	1	146345300	146377987	32.688	8
S7089	1	146395259	146444527	49.269	11
S8260	1	146674084	146788298	114.215	8
S7598	1	147030150	147041624	11.475	4
S8330	1	147079618	147239914	160.297	77
S8331	1	147262276	147338727	76.452	25
S7525	1	147426600	147431978	5.379	3
S8178	1	147493409	147506182	12.774	2
S7229	1	147791471	147797314	5.844	2
S7599	1	147812671	147820821	8.151	2
S7461	1	147920976	148004054	83.079	13
S8261	1	148027837	148222357	194.521	44
S8179	1	148226756	148270958	44.203	15
S7961	1	148288774	148292230	3.457	2
S8180	1	148529319	148620083	90.765	33
S8181	1	148871697	148959046	87.35	24
S8860	1	149059090	149105985	46.896	15
S8755	1	149189606	149309936	120.331	38
S5575	1	149494836	149503933	9.098	4
S5503	1	149518880	149527504	8.625	3
S3515	1	149762896	149770138	7.243	5
S2937	1	149911328	149916376	5.049	2
S2717	1	150079685	150096414	16.73	7
S2718	1	150303941	150395888	91.948	28
S2696	1	150440522	150506451	65.93	16
S2611	1	150523082	150534597	11.516	4
S2857	1	150542843	150709188	166.346	52
S2813	1	150786532	150799439	12.908	9
S2938	1	150808307	150809155	0.849	2
S2029	1	150835436	150846243	10.808	2
S2358	1	150891151	150894042	2.892	2
S2423	1	150936557	150978265	41.709	11
S2164	1	151215436	151232147	16.712	9
S2298	1	151324257	151343633	19.377	15
S4525	1	151498132	151556697	58.566	13
S4191	1	151594699	151613403	18.705	4
S4594	1	151666636	151676953	10.318	9
S4751	1	151860497	151884107	23.611	8
S2939	1	152263222	152263222	0.001	1
S3004	1	152352728	152354743	2.016	2
S2969	1	152490532	152501496	10.965	5
S3412	1	152735654	152740519	4.866	2
S4830	1	153003549	153003549	0.001	1
S4258	1	153330231	153623357	293.127	112
S3891	1	153624494	153624494	0.001	1
S4017	1	153945159	153945815	0.657	2
S3413	1	154086149	154095423	9.275	3
S3475	1	154669691	154796295	126.605	31
S3440	1	154871006	154876058	5.053	3
S6949	1	154916033	154945936	29.904	5
S6950	1	155043817	155052612	8.796	5
S7230	1	155262019	155279136	17.118	2
S9470	1	155466084	155555569	89.486	20
S9129	1	156016597	156031976	15.38	5
S9619	1	156286871	156370007	83.137	12
S9186	1	156507862	156549356	41.495	3
S9471	1	156614805	156620971	6.167	3
S9472	1	156639949	156755750	115.802	27
S2424	2	1019504	1442988	423.485	134
S3241	2	1860169	1883640	23.472	8
S3650	2	2606634	2739766	133.133	25
S3706	2	2909734	3037500	127.767	21
S3651	2	3069620	3249122	179.503	39
S3652	2	3299505	3336841	37.337	14
S4018	2	3727296	3754081	26.786	6
S3892	2	4195057	4195057	0.001	1
S4192	2	4450158	4588155	137.998	41
S3375	2	4794276	4842665	48.39	7
S3291	2	4916777	4948905	32.129	7
S2858	2	5567615	5567615	0.001	1
S3376	2	5959259	6017554	58.296	9
S3551	2	6034498	6052977	18.48	3
S5422	2	6285891	6359825	73.935	17
S6256	2	6543529	6594582	51.054	14
S4392	2	6753939	6869430	115.492	30
S4131	2	6935523	7001541	66.019	23
S3765	2	7195097	7222437	27.341	11
S3766	2	7225772	7262587	36.816	11
S3601	2	7334093	7429445	95.353	14
S3653	2	7620973	7670949	49.977	10
S6407	2	7981253	7981253	0.001	1
S6408	2	8097798	8133009	35.212	17
S6409	2	8273877	8385729	111.853	26
S6730	2	8398248	8422594	24.347	5
S5504	2	8907603	8926100	18.498	6
S5505	2	8960483	8963577	3.095	2
S6257	2	9443359	9531248	87.89	7
S6731	2	9634416	9674105	39.69	8
S6578	2	10118058	10189665	71.608	7
S6325	2	10239045	10304470	65.426	7
S7323	2	10529734	10592511	62.778	12
S8488	2	10905386	10927696	22.311	6
S7658	2	11160566	11231263	70.698	12
S7893	2	11235818	11239802	3.985	2
S7730	2	11271494	11271494	0.001	1
S8262	2	11397100	11466305	69.206	33
S8332	2	11591435	11707420	115.986	20
S9130	2	12098857	12304388	205.532	49
S9518	2	12569657	12618578	48.922	12
S9793	2	12929256	12930891	1.636	2
S9794	2	12931458	12938063	6.606	3
S9827	2	12962518	12962518	0.001	1
S9620	2	12963223	13056656	93.434	12
S9409	2	13160339	13172980	12.642	5
S8756	2	13338072	13541634	203.563	49
S8108	2	14256958	14276913	19.956	7
S8182	2	14333548	14393544	59.997	15
S8183	2	14656269	14660419	4.151	2
S8757	2	15149334	15223672	74.339	26
S8758	2	15241064	15248416	7.353	2
S8759	2	15537759	15537759	0.001	1
S9255	2	15622419	15638873	16.455	4
S9187	2	15734004	15822959	88.956	15
S9256	2	15864546	15970032	105.487	23
S9257	2	15974581	15988066	13.486	4
S9335	2	16011777	16029593	17.817	7
S9336	2	16037851	16042112	4.262	2
S9572	2	16053194	16073902	20.709	8
S9410	2	16144926	16168630	23.705	7
S9258	2	16626044	16880560	254.517	50
S9188	2	17371720	17452508	80.789	19
S8581	2	17838121	17838121	0.001	1
S7731	2	18116150	18128284	12.135	5
S7600	2	18206253	18206253	0.001	1
S7390	2	18465808	18470735	4.928	3
S7391	2	18508895	18541418	32.524	8
S7231	2	19235505	19235505	0.001	1
S7151	2	19245269	19245269	0.001	1
S7232	2	19780369	19794717	14.349	3
S7894	2	20052447	20148095	95.649	23
S8024	2	20161585	20206155	44.571	9
S8263	2	20374942	20380111	5.17	2
S9189	2	20386524	20421432	34.909	6
S9259	2	20497032	20637894	140.863	17
S8861	2	21271117	21311404	40.288	12
S8676	2	21592966	21644207	51.242	13
S7822	2	21812526	21979275	166.75	52
S7659	2	22043953	22059082	15.13	3
S7732	2	22082968	22089380	6.413	2
S7392	2	22218343	22227251	8.909	3
S7233	2	22250813	22250813	0.001	1
S7152	2	22608474	22990384	381.911	61
S7526	2	23042974	23076164	33.191	14
S7733	2	23291659	23300281	8.623	7
S7823	2	23378161	23568038	189.878	55
S8109	2	23611089	23617658	6.57	3
S7393	2	23811090	23847006	35.917	10
S8808	2	24066333	24120254	53.922	13
S8809	2	24189771	24194575	4.805	5
S5194	2	24238722	24238722	0.001	1
S5259	2	24255273	24259538	4.266	3
S5195	2	24462962	24501714	38.753	13
S5196	2	24719288	24732559	13.272	3
S5746	2	24818733	24818733	0.001	1
S4320	2	24864009	24899481	35.473	8
S3242	2	25221546	25275431	53.886	7
S3441	2	25574691	25636329	61.639	25
S6326	2	25753700	25796470	42.771	19
S6500	2	25996119	26093016	96.898	21
S6327	2	26125948	26164613	38.666	17
S6258	2	26218963	26238616	19.654	11
S7234	2	26262080	26784729	522.65	106
S8407	2	26972721	27004887	32.167	20
S7895	2	27046669	27051005	4.337	3
S7896	2	27087512	27117828	30.317	7
S8582	2	27194423	27245591	51.169	12
S8760	2	27292954	27303769	10.816	13
S9008	2	27426858	27435862	9.005	8
S9073	2	27626130	27730716	104.587	44
S9411	2	27756610	27761184	4.575	2
S8862	2	28077378	28168002	90.625	31
S8810	2	28303344	28307506	4.163	2
S8863	2	28831708	28845197	13.49	3
S8940	2	29301430	29365488	64.059	19
S7824	2	29542895	29638581	95.687	17
S8408	2	30033986	30033986	0.001	1
S8489	2	30056180	30075697	19.518	9
S8490	2	30105916	30131681	25.766	5
S8025	2	30134437	30154248	19.812	5
S8409	2	30807613	30972070	164.458	47
S7897	2	31494999	31494999	0.001	1
S7660	2	31695490	31748328	52.839	9
S6501	2	31849497	31905678	56.182	9
S8110	2	31982140	31982140	0.001	1
S7734	2	32157167	32166540	9.374	4
S7527	2	32253661	32261025	7.365	2
S7735	2	32625052	32705782	80.731	26
S7032	2	32941194	32945031	3.838	2
S6168	2	33024101	33027531	3.431	3
S6328	2	33212145	33346993	134.849	44
S6579	2	33365227	33671969	306.743	75
S6580	2	34048411	34066311	17.901	5
S6732	2	34102896	34122765	19.87	6
S6876	2	34147169	34147169	0.001	1
S7661	2	34152721	34152721	0.001	1
S8491	2	34173195	34294740	121.546	26
S8677	2	34313296	34454688	141.393	41
S8333	2	34650506	34767667	117.162	26
S8184	2	35357480	35357480	0.001	1
S8811	2	35741055	35741055	0.001	1
S9337	2	35775305	35857809	82.505	27
S9828	2	36063697	36095284	31.588	10
S9338	2	36763752	37151624	387.873	71
S9339	2	37277232	37369749	92.518	15
S9340	2	37393729	37393729	0.001	1
S9795	2	38030146	38308757	278.612	76
S9796	2	38309599	38378622	69.024	33
S10066	2	38900698	38902358	1.661	2
S9747	2	38979198	39077318	98.121	57
S9748	2	39179457	39232963	53.507	15
S9749	2	39701853	39723871	22.019	6
S9867	2	40512396	40600626	88.231	18
S9894	2	40722987	40749659	26.673	6
S9980	2	40954500	41220768	266.269	60
S9895	2	41625676	41668172	42.497	6
S8264	2	42588301	42734060	145.76	28
S7898	2	43158228	43158228	0.001	1
S7899	2	43164529	43293871	129.343	26
S8265	2	43311922	43311922	0.001	1
S8678	2	43414983	43414983	0.001	1
S7324	2	44192139	44534555	342.417	78
S7235	2	44598432	44643286	44.855	11
S7153	2	44865128	44976930	111.803	27
S6657	2	45227635	45301753	74.119	19
S6951	2	45483664	45494226	10.563	9
S8026	2	45645304	45995082	349.779	72
S8027	2	46163094	46235396	72.303	24
S7825	2	46512100	46531798	19.699	3
S9670	2	46832120	46880067	47.948	8
S9260	2	47197736	47293311	95.576	40
S7826	2	47336443	47597432	260.99	34
S7827	2	47975662	48062630	86.969	15
S7900	2	48414180	48445739	31.56	9
S9519	2	49229798	49234583	4.786	2
S8583	2	49530541	49548747	18.207	5
S8584	2	49575848	49575848	0.001	1
S9473	2	49717616	49749137	31.522	7
S9131	2	50126809	50133531	6.723	2
S9132	2	50152548	50260674	108.127	16
S9520	2	50416605	50459517	42.913	5
S9573	2	50538035	50571843	33.809	5
S9950	2	50689993	50708615	18.623	5
S9923	2	50798823	50828753	29.931	10
S9716	2	51032390	51126319	93.93	20
S8941	2	51186828	51209736	22.909	7
S7462	2	51491618	51506366	14.749	4
S7828	2	52203612	52236202	32.591	5
S7662	2	52238741	52329572	90.832	19
S8761	2	52406161	52406161	0.001	1
S8762	2	52812189	52893580	81.392	27
S7901	2	52986873	52991309	4.437	3
S8028	2	53111496	53163099	51.604	9
S8111	2	53275615	53389548	113.934	25
S7463	2	53428711	53441540	12.83	5
S7601	2	53676670	53956079	279.41	51
S7325	2	54120272	54344657	224.386	35
S5831	2	54413562	54434365	20.804	8
S5747	2	54696411	54723114	26.704	12
S6169	2	54862821	54894316	31.496	7
S4903	2	55119744	55120563	0.82	2
S5055	2	55123458	55213551	90.094	17
S5197	2	55417995	55451321	33.327	18
S5198	2	55498698	55614091	115.394	22
S5661	2	55852820	55963941	111.122	17
S4321	2	56001148	56085797	84.65	10
S7464	2	56866257	56867216	0.96	2
S7528	2	56903370	56949298	45.929	11
S6259	2	57316563	57367582	51.02	9
S6796	2	57580669	57582323	1.655	2
S6658	2	57794821	57991488	196.668	47
S6659	2	58223701	58223701	0.001	1
S5125	2	58314450	58322047	7.598	2
S5423	2	58411875	58428237	16.363	7
S5832	2	59626300	59742666	116.367	38
S5833	2	59764981	59780473	15.493	5
S5834	2	60002916	60047354	44.439	10
S5748	2	60116044	60204726	88.683	44
S5909	2	60455459	60474074	18.616	6
S5576	2	60698429	60711294	12.866	11
S5835	2	60879148	60971364	92.217	23
S1604	2	61669985	61669985	0.001	1
S1629	2	61874024	62354073	480.05	91
S5424	2	62611889	62744335	132.447	50
S5749	2	62797643	62888137	90.495	24
S5990	2	63162005	63162005	0.001	1
S5991	2	63196629	63365256	168.628	34
S5992	2	63473282	63502622	29.341	3
S5993	2	63605565	63740568	135.004	28
S6088	2	63973645	64237846	264.202	63
S5994	2	64461120	64503190	42.071	9
S5327	2	64737245	64756564	19.32	13
S5199	2	65033498	65141458	107.961	43
S5056	2	65886007	65916170	30.164	7
S4831	2	66100016	66113386	13.371	4
S5662	2	66490459	66599415	108.957	30
S4752	2	67129292	67131514	2.223	2
S4681	2	67178284	67455531	277.248	69
S4526	2	68344065	68396106	52.042	12
S4527	2	68436372	68530664	94.293	19
S5425	2	69075528	69090470	14.943	5
S5577	2	69138361	69185134	46.774	3
S3292	2	69370912	69391637	20.726	6
S3293	2	69396120	69504064	107.945	14
S3339	2	69735229	69962731	227.503	49
S2003	2	70032041	70188075	156.035	32
S1876	2	70412664	70412664	0.001	1
S1190	2	71028943	71259698	230.756	51
S1257	2	71314830	71402135	87.306	16
S1107	2	71414823	71437395	22.573	2
S323	2	71604386	72134938	530.553	60
S442	2	72180256	72300223	119.968	25
S444	2	72315171	72347216	32.046	7
S703	2	72659007	72669907	10.901	2
S912	2	73544777	73602928	58.152	6
S1273	2	73651584	73729098	77.515	26
S1954	2	74769834	74811466	41.633	7
S1901	2	75235352	75235352	0.001	1
S1955	2	75251563	75329622	78.06	10
S2697	2	75463378	75681003	217.626	61
S1902	2	76260719	76260719	0.001	1
S1853	2	76339196	76410151	70.956	28
S1854	2	76423375	76454108	30.734	17
S1931	2	76704422	76714338	9.917	3
S1855	2	76731603	76733335	1.733	2
S1695	2	77420486	77588211	167.726	30
S1696	2	77796311	78148425	352.115	45
S1766	2	78248614	78255529	6.916	2
S1391	2	78296753	78419135	122.383	39
S1392	2	78734926	78834490	99.565	29
S1409	2	78935396	79069925	134.53	49
S1393	2	79222956	79618185	395.23	75
S1191	2	79623749	79630110	6.362	3
S1670	2	79939715	79939715	0.001	1
S1840	2	79994311	80029454	35.144	13
S1486	2	80481193	80493959	12.767	3
S1566	2	80583949	80619164	35.216	9
S1338	2	80718716	80742968	24.253	6
S2698	2	80763618	80797713	34.096	5
S2079	2	81293976	81311838	17.863	5
S2527	2	81601110	81706875	105.766	19
S2425	2	81938636	82317485	378.85	53
S2426	2	82432272	82454335	22.064	4
S1788	2	82924422	82959890	35.469	12
S1932	2	83016660	83016660	0.001	1
S1956	2	83044608	83044608	0.001	1
S1903	2	83048031	83092079	44.049	4
S2859	2	83751286	83787001	35.716	6
S4832	2	84251109	84471741	220.633	58
S4682	2	84507102	84536357	29.256	7
S3767	2	84761141	84793116	31.976	8
S4393	2	85038315	85066770	28.456	13
S4193	2	85341551	85418256	76.706	14
S4259	2	85523098	85684215	161.118	39
S5126	2	85748841	85806067	57.227	11
S3654	2	85960178	85963874	3.697	2
S3655	2	85995328	86006594	11.267	3
S3602	2	86182171	86198988	16.818	4
S3442	2	86770691	86790014	19.324	7
S4194	2	87162703	87228049	65.347	11
S3656	2	87338034	87403652	65.619	9
S4683	2	87562777	87612629	49.853	8
S4753	2	87661798	87766330	104.533	15
S5260	2	87889078	87894845	5.768	2
S4684	2	88869391	88986961	117.571	19
S4595	2	89409399	89409399	0.001	1
S4596	2	89476561	89484410	7.85	3
S4449	2	90102307	90102307	0.001	1
S4754	2	90211573	90311718	100.146	25
S6089	2	90514074	90730018	215.945	30
S6660	2	91770802	91864301	93.5	43
S6877	2	92012717	92126999	114.283	52
S6661	2	92392339	92602368	210.03	101
S7602	2	92788756	93011742	222.987	76
S7465	2	93247347	93251224	3.878	4
S7736	2	93363772	93381220	17.449	5
S7663	2	93742240	93767833	25.594	10
S7326	2	94039314	94211795	172.482	73
S7236	2	94292270	94308193	15.924	5
S7090	2	94549432	94616795	67.364	9
S7091	2	94712320	94745472	33.153	8
S7154	2	94773847	94779308	5.462	3
S6797	2	95069261	95115068	45.808	12
S7237	2	95304082	95323025	18.944	6
S7238	2	95365400	95395818	30.419	11
S7603	2	95432808	95456940	24.133	8
S7737	2	95581272	95651270	69.999	12
S7738	2	95779490	95926387	146.898	45
S7739	2	96402901	96402901	0.001	1
S7740	2	96430150	96431657	1.508	3
S7741	2	96453543	96473360	19.818	15
S8185	2	96521091	96694014	172.924	40
S8029	2	96839417	96853352	13.936	3
S8112	2	96975901	96996914	21.014	6
S8113	2	97088143	97196814	108.672	21
S8186	2	97533732	97670536	136.805	22
S8266	2	97748159	97784504	36.346	13
S7394	2	97933954	97956356	22.403	5
S8030	2	98214201	98437278	223.078	66
S8267	2	98510213	98550326	40.114	10
S7033	2	98715906	98927234	211.329	45
S7529	2	99027387	99075744	48.358	5
S7530	2	99306188	99364794	58.607	4
S7327	2	99699524	99787625	88.102	13
S8268	2	99961745	99982040	20.296	6
S8679	2	100011120	100021665	10.546	4
S8763	2	100490801	100490801	0.001	1
S8812	2	100538824	100636805	97.982	16
S8585	2	100670333	100670333	0.001	1
S8114	2	100712698	100773056	60.359	5
S7829	2	101108472	101258153	149.682	11
S8410	2	102364887	102508752	143.866	35
S8942	2	102746193	102746193	0.001	1
S8864	2	102762610	102768553	5.944	4
S8115	2	102966167	102989349	23.183	7
S8865	2	103155400	103310410	155.011	31
S9341	2	103718539	103824564	106.026	15
S9342	2	103875930	103880482	4.553	2
S8813	2	103917462	103938811	21.35	4
S8680	2	104082166	104258366	176.201	43
S8492	2	104882707	104925820	43.114	18
S8411	2	105037091	105071792	34.702	4
S8031	2	105902030	105953451	51.422	21
S4833	2	106370941	106880423	509.483	98
S4834	2	107243304	107308279	64.976	15
S8681	2	107434698	107506262	71.565	20
S8586	2	107674770	107685283	10.514	4
S9009	2	108239953	108257510	17.558	4
S9717	2	108372412	108415300	42.889	8
S9718	2	108479925	108536259	56.335	17
S9719	2	108544474	108616056	71.583	18
S9671	2	108643511	108710934	67.424	18
S9412	2	108885834	108906760	20.927	3
S9261	2	109153449	109155473	2.025	2
S8493	2	109331469	109350627	19.159	6
S8494	2	109399494	109399494	0.001	1
S8334	2	109502702	109543123	40.422	16
S8032	2	109742304	109952514	210.211	38
S7902	2	109958983	109962251	3.269	2
S6090	2	110501439	110501439	0.001	1
S6091	2	110554025	110575435	21.411	6
S5261	2	110808227	110888414	80.188	12
S2570	2	110985855	111125581	139.727	22
S2739	2	111202079	111202079	0.001	1
S1841	2	111252008	111304199	52.192	12
S1842	2	111383798	111453757	69.96	15
S1856	2	111655039	111706278	51.24	18
S2299	2	112241440	112280980	39.541	11
S2242	2	112379961	112464200	84.24	39
S6410	2	112944871	112944871	0.001	1
S6411	2	112965074	112987512	22.439	20
S9190	2	113071684	113142283	70.6	32
S9474	2	113186311	113210717	24.407	13
S9621	2	113734443	113870509	136.067	25
S9720	2	114801592	114804996	3.405	2
S9951	2	114959179	115074789	115.611	13
S10258	2	115175566	115310608	135.043	32
S10240	2	115386458	115442309	55.852	6
S10255	2	115560883	115577579	16.697	4
S10259	2	115616567	115642245	25.679	11
S10256	2	115781722	115793488	11.767	5
S10187	2	115825495	115838251	12.757	4
S10121	2	115890303	115914397	24.095	10
S10122	2	115995915	116012320	16.406	5
S10067	2	116226379	116270378	44	20
S10068	2	116760619	116763428	2.81	3
S10133	2	117138437	117149135	10.699	7
S10003	2	117177286	117205104	27.819	5
S10040	2	117210673	117210673	0.001	1
S10134	2	117220151	117220151	0.001	1
S9868	2	117715171	117715171	0.001	1
S9952	2	117754775	117764656	9.882	4
S8412	2	117980319	117980319	0.001	1
S4685	2	118732813	118732813	0.001	1
S4450	2	118840266	118871942	31.677	14
S4451	2	118981194	118997727	16.534	8
S4597	2	119014477	119021442	6.966	4
S3114	2	119065641	119147407	81.767	31
S4195	2	119190321	119310073	119.753	23
S4019	2	119606967	119731993	125.027	16
S4394	2	119875222	119985043	109.822	18
S7092	2	120225694	120255349	29.656	6
S9829	2	120432951	120512559	79.609	7
S10276	2	121368224	121368224	0.001	1
S10277	2	121379413	121381878	2.466	2
S10280	2	121422465	121429892	7.428	3
S10282	2	121473182	121473182	0.001	1
S9981	2	122465705	122473379	7.675	3
S9896	2	122537782	122568679	30.898	7
S8187	2	122735171	122803916	68.746	23
S8188	2	122900223	123029636	129.414	57
S8587	2	123145497	123269918	124.422	54
S8269	2	123295777	123298344	2.568	3
S7155	2	123498147	123519755	21.609	6
S4755	2	123537494	123627083	89.59	22
S4835	2	123838839	124031214	192.376	23
S6260	2	124176855	124210300	33.446	11
S6092	2	124318067	124494121	176.055	14
S8033	2	124635971	124695691	59.721	21
S7903	2	125088266	125117063	28.798	5
S7395	2	125244296	125244296	0.001	1
S7396	2	125250396	125272002	21.607	10
S7239	2	125652255	125652255	0.001	1
S7240	2	125891278	125950895	59.618	9
S7156	2	126166386	126178109	11.724	5
S7328	2	126324326	126351252	26.927	5
S8866	2	127206382	127276085	69.704	25
S9191	2	127322288	127333970	11.683	7
S9869	2	127745787	127780052	34.266	10
S9924	2	127866188	127968608	102.421	25
S9982	2	127997018	128040406	43.389	21
S9983	2	128051753	128272641	220.889	52
S9870	2	128494033	128697636	203.604	58
S9830	2	128765240	128768781	3.542	2
S9133	2	128834904	128840717	5.814	4
S9192	2	128930390	128971266	40.877	8
S9262	2	129160527	129247743	87.217	24
S8682	2	129414787	129524977	110.191	22
S9263	2	129786822	129909519	122.698	28
S9521	2	130139519	130153168	13.65	5
S9134	2	130307162	130395886	88.725	15
S9074	2	130405129	130424725	19.597	4
S9574	2	130594875	130619385	24.511	5
S9413	2	130824986	130874545	49.56	14
S9414	2	130969313	130990596	21.284	4
S8189	2	131052898	131090124	37.227	19
S8335	2	131271801	131347923	76.123	19
S7962	2	131763128	131969150	206.023	38
S7830	2	132047690	132052974	5.285	2
S8336	2	132066878	132128815	61.938	24
S8495	2	132218064	132222766	4.703	4
S8116	2	132254073	132254073	0.001	1
S9193	2	132356221	132406460	50.24	14
S8117	2	132464763	132516738	51.976	22
S8034	2	132872371	132893213	20.843	6
S8337	2	133250209	133272449	22.241	8
S9135	2	133595844	133595844	0.001	1
S7241	2	133640238	133640238	0.001	1
S6798	2	133678375	133679922	1.548	2
S6502	2	133769311	133829706	60.396	30
S6412	2	133901031	133928639	27.609	8
S6413	2	134062399	134062399	0.001	1
S6093	2	134223956	134309856	85.901	30
S5995	2	134331016	134352907	21.892	15
S5996	2	134381897	134399682	17.786	11
S5997	2	134627271	134660068	32.798	5
S6581	2	134828220	134851499	23.28	5
S6582	2	134913611	134942213	28.603	6
S6583	2	134972018	135048580	76.563	24
S6584	2	135140035	135225425	85.391	27
S10088	3	959072	1048183	89.112	19
S10069	3	1194199	1248526	54.328	23
S10149	3	1479111	1544016	64.906	14
S10202	3	1671427	1671427	0.001	1
S9897	3	1880248	1949985	69.738	22
S9898	3	2036225	2118157	81.933	47
S9672	3	3200333	3211959	11.627	4
S10203	3	3640354	3654958	14.605	5
S10230	3	3787687	3838835	51.149	31
S10219	3	4142304	4149219	6.916	4
S10168	3	4172401	4172401	0.001	1
S10004	3	4428969	4428969	0.001	1
S9953	3	4535366	4546047	10.682	4
S9954	3	4581577	4768808	187.232	46
S9984	3	5589718	5608058	18.341	4
S9925	3	5687304	5715423	28.12	8
S10089	3	5958537	5983826	25.29	7
S10204	3	6360873	6365111	4.239	2
S10220	3	6407943	6407943	0.001	1
S10174	3	6443477	6465636	22.16	14
S10150	3	6501969	6506957	4.989	4
S10221	3	6666200	6670533	4.334	2
S10231	3	6672719	6709447	36.729	11
S10222	3	7350368	7494164	143.797	79
S10223	3	7612629	7636163	23.535	7
S10224	3	7708835	7773141	64.307	14
S10225	3	7991769	8043314	51.546	27
S10215	3	8194122	8214307	20.186	7
S10205	3	8237470	8256679	19.21	6
S10169	3	8324707	8360977	36.271	19
S10175	3	8509450	8509450	0.001	1
S8338	3	8771349	8796169	24.821	5
S6799	3	9123377	9507166	383.79	57
S6585	3	9607479	9641596	34.118	18
S7034	3	9708057	9709566	1.51	2
S8943	3	9914451	9918930	4.48	2
S10070	3	10118038	10150478	32.441	19
S9926	3	10304351	10304351	0.001	1
S9927	3	10334253	10334253	0.001	1
S10176	3	10749670	10807454	57.785	10
S9075	3	11323809	11401963	78.155	20
S8588	3	11478222	11479692	1.471	3
S7963	3	12302591	12309128	6.538	3
S5200	3	12336200	12336200	0.001	1
S4904	3	12525374	12670806	145.433	26
S6329	3	12885877	13042575	156.699	37
S5836	3	13109584	13404654	295.071	74
S6170	3	13586632	13593474	6.843	4
S9264	3	13655602	13663101	7.5	4
S8589	3	13831224	13880880	49.657	13
S8944	3	13938470	13947256	8.787	7
S8867	3	14176966	14182231	5.266	3
S9415	3	15062164	15325549	263.386	78
S8868	3	15486146	15528245	42.1	11
S9575	3	15841427	15861751	20.325	8
S9416	3	16081946	16102449	20.504	8
S9076	3	16321019	16521527	200.509	30
S8035	3	16831569	16847725	16.157	4
S8270	3	17053258	17084942	31.685	7
S6800	3	17267435	17298037	30.603	9
S7604	3	17599505	17661059	61.555	9
S7605	3	17890790	17951917	61.128	5
S7606	3	18072471	18072471	0.001	1
S7531	3	18288982	18451836	162.855	34
S7532	3	18581269	18591294	10.026	2
S8869	3	18721112	18746571	25.46	9
S9522	3	18764729	19258929	494.201	78
S9475	3	19716768	19775463	58.696	11
S9476	3	19816014	19816014	0.001	1
S9871	3	20686985	20836603	149.619	40
S9831	3	21140431	21161875	21.445	10
S9832	3	21190332	21370700	180.369	25
S9417	3	21668577	21770269	101.693	28
S7607	3	22090494	22150601	60.108	9
S7533	3	22229252	22252830	23.579	3
S7242	3	22284593	22326273	41.681	11
S7243	3	22454098	22603452	149.355	27
S6952	3	22800902	22866529	65.628	22
S7534	3	23119137	23139560	20.424	4
S7466	3	23283321	23288128	4.808	2
S7157	3	23296640	23296640	0.001	1
S7329	3	23364677	23400756	36.08	12
S6094	3	23658880	23970130	311.251	55
S6171	3	24207901	24245168	37.268	13
S5262	3	24376421	24382109	5.689	2
S4836	3	24497745	24497745	0.001	1
S4528	3	24535439	24549382	13.944	3
S4529	3	24559344	24604071	44.728	14
S4756	3	24726252	24726252	0.001	1
S4686	3	24839291	24893669	54.379	17
S5578	3	24945836	25030706	84.871	37
S6503	3	25048720	25073937	25.218	10
S7244	3	25511514	25579129	67.616	25
S7964	3	25792080	25951986	159.907	51
S7965	3	25963072	25977712	14.641	2
S8118	3	26037726	26070106	32.381	7
S7966	3	26204357	26255019	50.663	20
S7904	3	26349603	26391670	42.068	22
S8119	3	26517947	26521034	3.088	2
S8120	3	26543166	26552160	8.995	3
S7905	3	26561319	26573923	12.605	4
S9194	3	26592189	26621999	29.811	12
S9523	3	26744614	26772686	28.073	8
S9010	3	26946467	26992448	45.982	12
S9418	3	27393414	27393414	0.001	1
S9343	3	27504914	27569237	64.324	17
S9344	3	27581276	27678822	97.547	49
S9345	3	27725471	27871144	145.674	34
S9346	3	28100291	28107696	7.406	4
S6662	3	28234618	28344443	109.826	24
S7093	3	28806044	29003681	197.638	56
S9576	3	29666901	29666901	0.001	1
S9419	3	29702179	29706025	3.847	4
S9477	3	29761403	29805588	44.186	12
S9420	3	30034782	30073843	39.062	17
S9195	3	30136364	30196223	59.86	32
S8814	3	30476955	30500300	23.346	9
S8945	3	30584982	30646787	61.806	10
S9524	3	31329211	31556132	226.922	56
S9673	3	31786249	31801621	15.373	10
S9622	3	32042366	32662445	620.08	122
S9478	3	32769633	32792333	22.701	8
S9479	3	32811203	32991793	180.591	47
S9077	3	33241236	33258971	17.736	11
S9011	3	33362400	33757327	394.928	87
S9012	3	33770109	33817235	47.127	8
S5263	3	34368670	34626494	257.825	60
S5201	3	34667504	34679079	11.576	3
S8683	3	35249052	35299447	50.396	15
S8764	3	35361733	35403363	41.631	19
S8946	3	35415437	35473502	58.066	18
S9525	3	35529105	35534614	5.51	2
S8190	3	36543615	36586816	43.202	6
S8271	3	36653217	36693653	40.437	5
S7742	3	37054466	37163722	109.257	19
S6330	3	37496690	37544542	47.853	14
S8272	3	37965025	38037104	72.08	13
S8036	3	38120073	38120073	0.001	1
S7906	3	38624906	38630748	5.843	3
S8191	3	39399337	39470118	70.782	24
S7831	3	39616939	39616939	0.001	1
S9750	3	40100428	40589592	489.165	125
S9526	3	40690183	40720459	30.277	6
S7832	3	41183530	41201556	18.027	4
S7967	3	41342024	41342024	0.001	1
S5837	3	41887983	41900576	12.594	2
S5579	3	41979771	42046574	66.804	13
S5580	3	42195347	42276898	81.552	19
S6878	3	42359879	42525267	165.389	43
S7743	3	42741230	42787521	46.292	7
S8684	3	43094354	43119039	24.686	6
S7608	3	43404236	43411163	6.928	5
S7664	3	43426451	43431212	4.762	2
S9347	3	43784694	43813410	28.717	11
S8947	3	43992132	44060565	68.434	23
S8870	3	44062576	44131337	68.762	14
S9265	3	44220668	44268510	47.843	27
S9136	3	44283058	44327085	44.028	13
S9266	3	44357728	44376865	19.138	6
S9137	3	44430663	44450743	20.081	3
S8496	3	44494356	44494356	0.001	1
S7833	3	44557612	44557612	0.001	1
S6172	3	44803996	44829892	25.897	6
S6331	3	45110036	45122665	12.63	3
S6095	3	45246467	45319494	73.028	19
S5998	3	45748776	45749689	0.914	2
S5910	3	45755513	45761619	6.107	4
S5911	3	45799583	45845518	45.936	10
S7158	3	46261970	46309749	47.78	18
S8413	3	46398249	46449649	51.401	19
S9421	3	47057775	47063300	5.526	3
S9348	3	47093256	47233948	140.693	35
S9623	3	47499838	47521329	21.492	6
S9674	3	47541708	47576000	34.293	5
S9675	3	47585131	47599289	14.159	4
S9624	3	47647239	47811507	164.269	37
S9527	3	48100494	48105895	5.402	2
S9349	3	48218693	48258016	39.324	12
S9350	3	48733231	48792323	59.093	11
S9351	3	48845492	49163465	317.974	38
S9422	3	49171095	49185522	14.428	5
S8590	3	49591818	49736752	144.935	37
S7834	3	49773084	49849278	76.195	15
S8121	3	49909153	49954830	45.678	3
S8273	3	50043674	50135827	92.154	15
S8122	3	50486871	50514046	27.176	6
S6953	3	50532588	50541396	8.809	3
S7159	3	51586660	51651194	64.535	19
S7160	3	51658164	51700414	42.251	14
S6414	3	51803849	51979254	175.406	24
S5999	3	52595012	52598273	3.262	2
S6173	3	52831632	52951595	119.964	27
S7245	3	53113928	53195470	81.543	23
S7094	3	53367073	53367073	0.001	1
S7035	3	53370012	53370012	0.001	1
S7095	3	53380124	53473417	93.294	36
S3768	3	53499168	53517381	18.214	6
S3769	3	53536083	53549902	13.82	5
S796	3	54410508	54504470	93.963	5
S1053	3	54618300	54940048	321.749	27
S2108	3	55193840	55233257	39.418	10
S7467	3	55339654	55339654	0.001	1
S7468	3	56095466	56146457	50.992	10
S7330	3	56322722	56346684	23.963	7
S7397	3	56431583	56437786	6.204	2
S7968	3	56667735	56673994	6.26	2
S8591	3	56746784	56858916	112.133	15
S7469	3	56897762	57132611	234.85	58
S7470	3	57272660	57467422	194.763	36
S8414	3	58008113	58025002	16.89	8
S8685	3	58127507	58356280	228.774	51
S9138	3	58736005	58783964	47.96	8
S9577	3	58835407	58849297	13.891	3
S9423	3	59222391	59248775	26.385	15
S9352	3	59316845	59343230	26.386	7
S9196	3	59654933	59696522	41.59	10
S9197	3	59711782	59748203	36.422	10
S9198	3	60124154	60161255	37.102	20
S6954	3	60220237	60290423	70.187	26
S5912	3	61218837	61255942	37.106	9
S5750	3	61463917	61467516	3.6	3
S6955	3	61470548	61470548	0.001	1
S8123	3	61486922	61495968	9.047	5
S8037	3	61802449	61815383	12.935	7
S8038	3	61817782	61953510	135.729	31
S7744	3	62261699	62965688	703.99	155
S7535	3	62974711	62979447	4.737	2
S7036	3	63160984	63165308	4.325	2
S4905	3	63455941	63455941	0.001	1
S4598	3	63472598	63506073	33.476	6
S4837	3	63542137	63542137	0.001	1
S3005	3	63753939	63786391	32.453	5
S2888	3	64280746	64613141	332.396	43
S2889	3	64795499	64810292	14.794	3
S2769	3	64888115	64888115	0.001	1
S2300	3	65226013	65256051	30.039	2
S2571	3	65432494	65471759	39.266	10
S2528	3	65588937	65588937	0.001	1
S2479	3	65592019	65637233	45.215	6
S2451	3	65669731	65795222	125.492	23
S2427	3	65876371	65885313	8.943	3
S593	3	66011876	66025040	13.165	3
S583	3	66098793	66376259	277.467	48
S845	3	66933076	67168089	235.014	49
S992	3	67177143	67367118	189.976	58
S3243	3	67603475	67648508	45.034	6
S3244	3	67663166	67675892	12.727	5
S3552	3	67702365	67750849	48.485	5
S3476	3	68042779	68096167	53.389	11
S3340	3	68154709	68160307	5.599	3
S3082	3	68324080	68324080	0.001	1
S3516	3	68483722	68497585	13.864	2
S3115	3	68562748	68647215	84.468	6
S3031	3	68709671	68709671	0.001	1
S3657	3	69925559	69934639	9.081	2
S4395	3	70307941	70344652	36.712	14
S4599	3	70347328	70347328	0.001	1
S4071	3	70373905	70447098	73.194	12
S4322	3	71037098	71062111	25.014	6
S4452	3	71310781	71402484	91.704	10
S1521	3	72107215	72121502	14.288	2
S1076	3	72384784	72675851	291.068	34
S2080	3	73254680	73257354	2.675	2
S2274	3	73277882	73373854	95.973	20
S2275	3	73403234	73420952	17.719	4
S3191	3	73493545	73510732	17.188	7
S3294	3	73534253	73562404	28.152	9
S4323	3	73720296	73743893	23.598	4
S4324	3	74057832	74219868	162.037	29
S4906	3	74240020	74342162	102.143	26
S4757	3	74600260	74638139	37.88	7
S4758	3	74766255	75142475	376.221	84
S5264	3	75344330	75512779	168.45	39
S5057	3	76018667	76018667	0.001	1
S5058	3	76090719	76151192	60.474	9
S5059	3	76472591	76514968	42.378	8
S4973	3	77095932	77095932	0.001	1
S4974	3	77178882	77178882	0.001	1
S5127	3	77320421	77586812	266.392	25
S5128	3	77705820	77845318	139.499	29
S4600	3	78120896	78210199	89.304	8
S4530	3	78593204	78631690	38.487	8
S4531	3	78646919	78699278	52.36	14
S5202	3	79252387	79293310	40.924	9
S5265	3	79425808	79493395	67.588	16
S5751	3	79499087	79633951	134.865	22
S6733	3	79667436	79698732	31.297	4
S6415	3	79805406	79887123	81.718	9
S5913	3	79981419	80099974	118.556	9
S5426	3	80856992	80894418	37.427	9
S5129	3	81131962	81180174	48.213	11
S5060	3	81225541	81239375	13.835	7
S5130	3	81542377	81542978	0.602	2
S5328	3	81791986	81834614	42.629	11
S4907	3	81960399	82024270	63.872	15
S3152	3	82395014	82522239	127.226	26
S3032	3	82554778	82572877	18.1	7
S3083	3	82794766	82867300	72.535	13
S3084	3	83092934	83101337	8.404	2
S3192	3	83645330	83645330	0.001	1
S5061	3	84101583	84124300	22.718	6
S5062	3	84161990	84183914	21.925	4
S5131	3	84725782	84737320	11.539	5
S5063	3	84808713	84955447	146.735	33
S3443	3	85105724	85124876	19.153	3
S3414	3	85390563	85430247	39.685	13
S3033	3	85799620	85808864	9.245	3
S2890	3	86291114	86314364	23.251	10
S2891	3	86348522	86376751	28.23	8
S3034	3	86510841	86569627	58.787	16
S2970	3	86870221	86912327	42.107	8
S2940	3	87005653	87053164	47.512	18
S3153	3	87159859	87213491	53.633	10
S3154	3	87281808	87291908	10.101	3
S3477	3	87316570	87420104	103.535	30
S4196	3	87427836	87585757	157.922	36
S4260	3	87921884	87924990	3.107	3
S4396	3	88174999	88251478	76.48	22
S4397	3	88279444	88285067	5.624	4
S4020	3	88430753	88437775	7.023	3
S3830	3	88442420	88442420	0.001	1
S4021	3	88455640	88464611	8.972	4
S4132	3	88519068	88559371	40.304	9
S3964	3	88631953	88656729	24.777	6
S4601	3	88737964	88756461	18.498	13
S4687	3	88807679	88837890	30.212	9
S3893	3	88845766	88878961	33.196	13
S3707	3	88993299	88993299	0.001	1
S3553	3	89120324	89221499	101.176	24
S3603	3	89605652	89639867	34.216	12
S3604	3	89683919	89757957	74.039	31
S3658	3	89796905	90006228	209.324	63
S3659	3	90033579	90061237	27.659	7
S3770	3	90106058	90152319	46.262	12
S3831	3	90552446	90583602	31.157	5
S3554	3	90760260	90763916	3.657	4
S3832	3	90849582	90861937	12.356	3
S3517	3	91097398	91121922	24.525	5
S3478	3	91532329	91866101	333.773	99
S3377	3	91944104	91949009	4.906	2
S1293	3	92102360	92104265	1.906	2
S1127	3	92134357	92226650	92.294	19
S1128	3	92273237	92327886	54.65	8
S791	3	92482093	92510721	28.629	10
S782	3	92979429	93164543	185.115	62
S860	3	93408627	93441517	32.891	3
S3035	3	93645591	93976377	330.787	57
S6332	3	94345975	94348262	2.288	2
S4325	3	94369133	94369133	0.001	1
S584	3	94781329	95364512	583.184	95
S585	3	95388206	95806896	418.691	88
S1434	3	96090837	96171643	80.807	29
S6096	3	96294680	96329955	35.276	7
S7037	3	96827404	97024907	197.504	54
S6734	3	97366112	97366112	0.001	1
S6735	3	97427381	97465475	38.095	19
S6586	3	97478009	97498316	20.308	7
S6736	3	97652259	97708909	56.651	18
S3965	3	97729048	97735839	6.792	3
S3966	3	97745000	97964039	219.04	60
S3341	3	98100979	98225333	124.355	30
S3295	3	98328700	98493851	165.152	50
S3660	3	99112755	99408496	295.742	44
S3555	3	99746974	99884131	137.158	21
S4602	3	100503760	100655322	151.563	22
S4759	3	101204302	101281249	76.948	17
S4760	3	101325538	101325538	0.001	1
S4975	3	101471197	101471197	0.001	1
S5266	3	101520758	101524169	3.412	2
S6000	3	101544988	101550521	5.534	3
S6801	3	102163657	102163657	0.001	1
S7398	3	102178440	102239034	60.595	25
S7907	3	102465322	102465322	0.001	1
S5752	3	102573619	102590388	16.77	5
S6001	3	102656734	102684284	27.551	11
S6416	3	102788844	102788844	0.001	1
S5753	3	102881866	102919950	38.085	11
S5427	3	102973058	103050936	77.879	25
S5329	3	103364021	103394625	30.605	7
S5754	3	103460184	103478828	18.645	4
S5755	3	104054232	104105636	51.405	14
S5506	3	104309955	104313132	3.178	2
S5756	3	104868662	104893145	24.484	6
S6002	3	104900059	105117196	217.138	48
S6261	3	105312092	105346169	34.078	11
S6587	3	106110260	106129089	18.83	9
S6737	3	106187607	106330919	143.313	34
S6663	3	106366115	106368454	2.34	2
S6417	3	106434920	106434920	0.001	1
S6418	3	106451128	106454181	3.054	2
S5132	3	106499425	106504529	5.105	5
S5267	3	106549868	106556497	6.63	2
S5428	3	106589415	106589415	0.001	1
S5581	3	106622845	106645447	22.603	6
S5268	3	106863374	106934433	71.06	14
S5507	3	106968436	107011591	43.156	5
S5582	3	107093064	107110256	17.193	9
S4976	3	107256685	107321976	65.292	9
S5269	3	107338638	107373809	35.172	12
S4977	3	107415017	107445270	30.254	4
S4838	3	107764741	107782374	17.634	9
S4453	3	107833365	107872358	38.994	11
S4454	3	108291882	108394472	102.591	27
S4133	3	108517988	108608337	90.35	24
S3833	3	109031222	109049692	18.471	7
S3894	3	109053761	109058314	4.554	2
S4326	3	109113793	109116864	3.072	5
S4134	3	109139354	109139354	0.001	1
S4197	3	109313853	109322712	8.86	3
S4135	3	109553566	109679995	126.43	29
S4022	3	109695446	109780627	85.182	18
S4136	3	109965472	110150011	184.54	24
S3556	3	110282318	110661954	379.637	72
S3605	3	110878356	110928890	50.535	11
S2612	3	111100360	111114759	14.4	7
S2529	3	111168458	111171890	3.433	2
S2572	3	111191591	111195697	4.107	2
S3557	3	111314072	111407884	93.813	18
S3606	3	111685808	111791367	105.56	41
S3342	3	111973723	111979443	5.721	3
S3245	3	112052315	112068941	16.627	11
S3193	3	112099636	112150888	51.253	20
S3444	3	112340871	112340871	0.001	1
S3445	3	112659728	112669530	9.803	3
S3518	3	112721237	112759285	38.049	10
S3446	3	112881297	112884936	3.64	2
S3378	3	113558736	113571447	12.712	13
S3296	3	113744746	113748954	4.209	5
S3194	3	113774139	113782207	8.069	3
S3771	3	113892978	114120998	228.021	68
S3834	3	114721072	114730171	9.1	6
S3895	3	114827130	114855981	28.852	10
S3835	3	114863520	114863520	0.001	1
S4261	3	115125569	115166186	40.618	12
S4327	3	115207555	115420314	212.76	76
S4398	3	115460476	115496502	36.027	13
S4532	3	115623971	115757407	133.437	25
S4198	3	115863643	116022065	158.423	50
S4199	3	116026013	116044852	18.84	17
S4200	3	116127318	116137757	10.44	3
S4455	3	116181455	116281339	99.885	24
S3661	3	116373449	116373449	0.001	1
S3607	3	116388093	116397471	9.379	9
S3297	3	116446620	116452726	6.107	3
S3379	3	116561704	116619170	57.467	22
S3036	3	116806899	116814463	7.565	7
S2148	3	117026559	117026559	0.001	1
S2149	3	117200381	117266767	66.387	23
S2165	3	117677103	117746800	69.698	13
S2109	3	117779789	117779789	0.001	1
S2213	3	117803746	117806617	2.872	2
S2192	3	117954412	117995144	40.733	7
S3708	3	118227450	118287450	60.001	18
S3558	3	118302745	118349964	47.22	12
S9928	3	119423445	119423445	0.001	1
S10257	3	119429700	119429700	0.001	1
S10192	3	119452734	119455662	2.929	3
S10238	3	119479006	119479006	0.001	1
S10241	3	119525250	119525250	0.001	1
S3662	3	119885137	120717334	832.198	128
S1812	4	1354709	1362574	7.866	3
S2081	4	1520842	1528165	7.324	5
S2166	4	1572567	1580839	8.273	4
S1065	4	1985657	1985657	0.001	1
S1041	4	2030743	2112821	82.079	13
S926	4	2132936	2207111	74.176	14
S913	4	2227337	2257542	30.206	8
S927	4	2428990	2437048	8.059	4
S928	4	2572650	2765350	192.701	55
S823	4	2785575	2793750	8.176	6
S892	4	2992665	3000126	7.462	3
S893	4	3149495	3204078	54.584	9
S655	4	3363222	3533363	170.142	28
S642	4	3587316	3640464	53.149	17
S620	4	3900883	3934742	33.86	10
S720	4	4049170	4049170	0.001	1
S712	4	4175396	4202557	27.162	6
S861	4	4566566	4652402	85.837	33
S824	4	4733002	5177885	444.884	100
S802	4	5311879	5345462	33.584	5
S834	4	5498045	5528958	30.914	3
S825	4	5560351	5589528	29.178	5
S826	4	5621773	5732191	110.419	21
S827	4	5767088	5795000	27.913	8
S862	4	5850957	5891902	40.946	2
S846	4	6013169	6048719	35.551	10
S751	4	6092945	6099820	6.876	3
S803	4	6187726	6202234	14.509	6
S736	4	6819333	6852331	32.999	7
S747	4	6898478	6923900	25.423	13
S458	4	6985667	7080876	95.21	38
S456	4	7102209	7102209	0.001	1
S470	4	7103256	7106157	2.902	4
S476	4	7225482	7322266	96.785	32
S462	4	7354099	7354099	0.001	1
S471	4	7374985	7448938	73.954	10
S269	4	7492012	7526271	34.26	4
S270	4	7666530	7689136	22.607	9
S257	4	7820048	7876446	56.399	14
S262	4	7877690	7877690	0.001	1
S240	4	7978257	7980516	2.26	2
S237	4	8264196	8272646	8.451	4
S253	4	8400559	8409697	9.139	5
S277	4	8422978	8454952	31.975	13
S282	4	8471195	8502505	31.311	9
S238	4	8510262	8788322	278.061	82
S231	4	8845745	8845745	0.001	1
S445	4	9137969	9265001	127.033	36
S434	4	9868508	9879063	10.556	6
S513	4	10110281	10110281	0.001	1
S810	4	10119245	10176214	56.97	7
S816	4	10319594	10319594	0.001	1
S2110	4	10381548	10413732	32.185	14
S2428	4	10921716	10992555	70.84	14
S2892	4	11134911	11134911	0.001	1
S2893	4	11197160	11208139	10.98	3
S2814	4	11420521	11436066	15.546	4
S3085	4	11465721	11502536	36.816	7
S3155	4	11684279	11709896	25.618	6
S3246	4	11712883	11720796	7.914	2
S2971	4	11740845	11778248	37.404	8
S3247	4	11927186	11936615	9.43	2
S3195	4	12126384	12143217	16.834	8
S3086	4	12389197	12438672	49.476	8
S3116	4	12473770	12503935	30.166	6
S3037	4	12677794	12725254	47.461	15
S3038	4	12837333	12874860	37.528	8
S3087	4	13033050	13063369	30.32	6
S3039	4	13091293	13091809	0.517	2
S3088	4	13107062	13133570	26.509	8
S3089	4	13171908	13199679	27.772	3
S2243	4	13244897	13367257	122.361	24
S2326	4	13423305	13440686	17.382	3
S2399	4	13543514	13724944	181.431	55
S2400	4	13801041	13803988	2.948	2
S2452	4	14003648	14160580	156.933	40
S2453	4	14167198	14302436	135.239	20
S2359	4	14389251	14449892	60.642	10
S2429	4	14511479	14553712	42.234	12
S2360	4	14673415	14769934	96.52	12
S2193	4	14945383	14945383	0.001	1
S2361	4	15393511	15433734	40.224	22
S2362	4	15476862	15522832	45.971	15
S2244	4	15682058	15682058	0.001	1
S2194	4	15741549	15813096	71.548	11
S2195	4	15912099	15968262	56.164	13
S2057	4	16270999	16304789	33.791	22
S1979	4	16559258	16571095	11.838	5
S1789	4	16636494	16715416	78.923	19
S1904	4	16983868	16989646	5.779	6
S1933	4	17070157	17122428	52.272	19
S1905	4	17419784	17419784	0.001	1
S1877	4	17641843	17664281	22.439	6
S1878	4	17711611	17821095	109.485	15
S1879	4	17878432	17892590	14.159	5
S1957	4	17962435	18068492	106.058	21
S1958	4	18146433	18193269	46.837	4
S1906	4	18307119	18397050	89.932	15
S1934	4	18479004	18549079	70.076	21
S2111	4	18718084	18802699	84.616	25
S2082	4	18820830	18910031	89.202	5
S2004	4	19115874	19200647	84.774	9
S1980	4	19235384	19245211	9.828	3
S2083	4	19277680	19446800	169.121	26
S2112	4	19541071	19563631	22.561	6
S2058	4	19603220	19631945	28.726	10
S1959	4	19934356	19993580	59.225	18
S1577	4	20246562	20247618	1.057	2
S1605	4	20430208	20458898	28.691	9
S1504	4	20512470	20927481	415.012	97
S1487	4	20981658	21029901	48.244	7
S2030	4	21356481	21426646	70.166	8
S2196	4	21705504	21746547	41.044	9
S2573	4	21942101	22023651	81.551	10
S6802	4	22314823	22352000	37.178	5
S7246	4	22523908	22547473	23.566	8
S7331	4	22557323	22668901	111.579	19
S8497	4	22747904	22803114	55.211	14
S8039	4	22956807	22985927	29.121	7
S7835	4	22990702	23084293	93.592	20
S7745	4	23160284	23358529	198.246	40
S7969	4	23409008	23428548	19.541	6
S7609	4	23533092	23536595	3.504	2
S6097	4	23803242	23803242	0.001	1
S5757	4	23903272	23926242	22.971	9
S5583	4	24657897	24671211	13.315	7
S5508	4	24705448	24755563	50.116	10
S5203	4	24952516	24962735	10.22	2
S5204	4	25133604	25255914	122.311	25
S7399	4	25890658	25913924	23.267	4
S7536	4	26029081	26039361	10.281	3
S5663	4	26268976	26513915	244.94	37
S5509	4	26522387	26553816	31.43	10
S5330	4	27312358	27328554	16.197	3
S5331	4	27345634	27430478	84.845	45
S5429	4	27440114	27441091	0.978	2
S5510	4	27634447	27651348	16.902	2
S5758	4	27967466	27982983	15.518	3
S5759	4	28319484	28328637	9.154	5
S7537	4	28632375	28656365	23.991	6
S2501	4	28801888	28801888	0.001	1
S1578	4	28939049	29080250	141.202	46
S1129	4	29354583	29383460	28.878	7
S1130	4	29402377	29404662	2.286	2
S2084	4	29960588	29966945	6.358	3
S2401	4	30074856	30228553	153.698	10
S5270	4	30628938	30702135	73.198	33
S5205	4	30704245	30704245	0.001	1
S4688	4	30752579	30752579	0.001	1
S5332	4	30882158	30884141	1.984	2
S5206	4	31040863	31078359	37.497	6
S4201	4	31784457	31810806	26.35	4
S4202	4	32119833	32164944	45.112	9
S3896	4	32392946	32398014	5.069	2
S3559	4	32468618	32468618	0.001	1
S3772	4	32703517	32816610	113.094	14
S3709	4	33019216	33134533	115.318	18
S3479	4	33337084	33446636	109.553	26
S1697	4	33735684	33738197	2.514	2
S1790	4	33900450	33900450	0.001	1
S1907	4	33910039	34181483	271.445	49
S1813	4	34509092	34679503	170.412	24
S1981	4	34751165	34929131	177.967	37
S1908	4	35366664	35456033	89.37	26
S1935	4	35550429	35576475	26.047	7
S3480	4	35590051	35679309	89.259	18
S3967	4	35772125	35790121	17.997	5
S4203	4	35898594	35898594	0.001	1
S4204	4	35902333	36247301	344.969	93
S4456	4	36371259	36410990	39.732	4
S3663	4	36445755	36487943	42.189	10
S3968	4	36500643	36500643	0.001	1
S4137	4	36729247	36890732	161.486	25
S4072	4	36924050	36924050	0.001	1
S4138	4	37183413	37183413	0.001	1
S4328	4	37186995	37220028	33.034	8
S4761	4	37228637	37289288	60.652	13
S4023	4	37314780	37356649	41.87	14
S4262	4	37801204	37819295	18.092	4
S3710	4	37966590	37970282	3.693	2
S3897	4	38555013	38592319	37.307	5
S3711	4	39385050	39472392	87.343	13
S4329	4	40115485	40115485	0.001	1
S4263	4	40191649	40432161	240.513	39
S3415	4	40689180	40689180	0.001	1
S2530	4	40877291	40878378	1.088	2
S2480	4	40925922	40925922	0.001	1
S660	4	41096799	41152812	56.014	4
S661	4	41155486	41195947	40.462	12
S643	4	41452446	42010585	558.14	68
S2113	4	42439505	42449598	10.094	2
S3416	4	42554917	42600940	46.024	10
S4978	4	43141885	43153078	11.194	5
S5064	4	43460593	43534580	73.988	12
S5271	4	44155432	44156464	1.033	2
S5272	4	44255850	44255850	0.001	1
S5333	4	44263386	44338533	75.148	24
S5430	4	44419318	44481943	62.626	8
S4264	4	45153804	45171061	17.258	4
S5133	4	45870356	45875396	5.041	2
S5134	4	46020553	46126575	106.023	20
S5065	4	46307556	46606606	299.051	42
S5273	4	46961193	46978411	17.219	4
S6003	4	47274593	47300447	25.855	5
S6504	4	47366883	47595277	228.395	87
S6333	4	47716406	47778609	62.204	24
S6334	4	47891869	47936670	44.802	8
S6335	4	48150497	48651358	500.862	106
S6098	4	48842567	48947043	104.477	24
S5838	4	49008010	49012737	4.728	2
S6174	4	49018589	49115093	96.505	41
S6004	4	49163040	49208403	45.364	12
S7247	4	49239570	49255067	15.498	4
S7332	4	49655394	50073742	418.349	71
S8815	4	50150734	50201717	50.984	21
S7908	4	50220708	50222005	1.298	2
S8040	4	50317891	50395154	77.264	27
S7836	4	50542580	50543733	1.154	2
S6879	4	50800811	50815413	14.603	4
S6664	4	50905874	50961384	55.511	14
S6505	4	51190027	51258153	68.127	7
S6803	4	51606891	51666926	60.036	13
S6506	4	52000100	52019919	19.82	4
S6738	4	52145089	52145089	0.001	1
S6507	4	52161914	52168279	6.366	4
S6419	4	52181208	52219332	38.125	8
S6739	4	52714685	52729889	15.205	3
S6665	4	53016182	53278401	262.22	17
S6005	4	53391333	53403385	12.053	4
S4533	4	53468522	53485662	17.141	5
S2740	4	53560758	53747397	186.64	27
S1146	4	53765367	53935336	169.97	30
S914	4	54177548	54249524	71.977	9
S894	4	54351911	54420166	68.256	8
S968	4	54518880	54518880	0.001	1
S1066	4	54728302	54819800	91.499	15
S2363	4	55399025	55413197	14.173	4
S3417	4	55669231	55671704	2.474	2
S2637	4	55757762	55887826	130.065	25
S2770	4	56219444	56309096	89.653	11
S4908	4	56894748	56894748	0.001	1
S4762	4	57049010	57057869	8.86	8
S4763	4	57060606	57106996	46.391	11
S4534	4	57116475	57118723	2.249	2
S4603	4	57229292	57291259	61.968	8
S4604	4	57346007	57346007	0.001	1
S4024	4	57814288	57877086	62.799	11
S4265	4	57969193	58051346	82.154	25
S4330	4	58086042	58105884	19.843	4
S4331	4	58198819	58198819	0.001	1
S3560	4	58583511	58731549	148.039	30
S3447	4	59099420	59171006	71.587	11
S3836	4	59187119	59241904	54.786	12
S2815	4	59391253	59408844	17.592	4
S3298	4	59635250	59672569	37.32	7
S4399	4	59765812	59773598	7.787	4
S4332	4	60135319	60146231	10.913	2
S4333	4	60251945	60438297	186.353	68
S2005	4	60501701	60511613	9.913	2
S1054	4	60789966	61188961	398.996	93
S1017	4	61344442	61691523	347.082	49
S792	4	61747966	61852004	104.039	14
S2167	4	62034228	62079025	44.798	18
S2031	4	62161649	62180947	19.299	3
S697	4	62205390	62210398	5.009	3
S828	4	62357256	62568498	211.243	29
S811	4	62646884	62705911	59.028	8
S929	4	63161299	63204558	43.26	6
S880	4	63441827	63482604	40.778	7
S881	4	63512286	63512286	0.001	1
S1258	4	63821541	63851957	30.417	12
S1233	4	64039666	64109685	70.02	13
S2214	4	64231335	64342638	111.304	23
S2085	4	64388500	64484468	95.969	22
S2086	4	64596464	64612798	16.335	5
S2087	4	64683923	64688400	4.478	2
S2301	4	65238373	65425471	187.099	34
S2245	4	65556521	65556521	0.001	1
S1936	4	65898449	65976075	77.627	10
S5914	4	66901315	66916411	15.097	2
S6262	4	66962900	66973580	10.681	2
S6666	4	67037486	67061583	24.098	5
S7333	4	67214567	67230149	15.583	2
S7837	4	67418976	67428867	9.892	4
S7838	4	67610070	67658489	48.42	9
S6804	4	67996607	68018281	21.675	5
S7161	4	68063352	68075914	12.563	3
S7162	4	68776766	68776766	0.001	1
S7746	4	69049459	69063845	14.387	5
S7839	4	69073822	69079439	5.618	2
S6588	4	69354378	69385493	31.116	14
S5915	4	70561820	70832429	270.61	77
S7400	4	70955859	70992693	36.835	17
S7538	4	71000915	71001971	1.057	2
S7401	4	71162696	71225376	62.681	12
S6880	4	71505635	71526199	20.565	2
S6740	4	71557263	71557263	0.001	1
S7665	4	71605360	71605360	0.001	1
S7539	4	71639950	71744692	104.743	12
S7666	4	71767720	71767720	0.001	1
S5664	4	72567959	72572397	4.439	2
S6420	4	72580870	72592532	11.663	5
S6421	4	72604981	72616668	11.688	6
S6589	4	72724646	72727877	3.232	2
S6881	4	72740173	72908397	168.225	56
S6667	4	73260781	73433999	173.219	25
S7667	4	73844605	73904776	60.172	10
S7096	4	74098994	74115903	16.91	3
S6668	4	74263578	74268550	4.973	2
S6669	4	74283141	74283141	0.001	1
S6263	4	74413287	74527064	113.778	18
S5334	4	75025927	75055688	29.762	7
S2114	4	75381801	75479578	97.778	23
S2168	4	76163223	76170089	6.867	3
S2502	4	76312755	76422861	110.107	27
S2972	4	76425598	76717317	291.72	59
S1671	4	76973596	76992159	18.564	6
S3380	4	77031214	77200484	169.271	49
S2638	4	77457429	77516533	59.105	16
S2481	4	77637978	77655099	17.122	5
S2364	4	78157419	78185575	28.157	6
S2365	4	78204254	78225951	21.698	4
S2402	4	78529566	78655371	125.806	14
S2503	4	78796321	78808086	11.766	5
S2531	4	78830641	78919162	88.522	9
S2719	4	78957821	78970788	12.968	4
S4839	4	79069827	79084139	14.313	5
S5135	4	79364622	79369347	4.726	2
S4764	4	79503487	79535788	32.302	9
S4765	4	79567653	79592707	25.055	4
S4139	4	79759046	79924001	164.956	31
S2302	4	80232897	80237039	4.143	2
S2303	4	80558014	80581083	23.07	5
S2304	4	80585829	80635249	49.421	6
S2032	4	80750616	80949822	199.207	17
S2059	4	81234615	81382424	147.81	33
S2532	4	81942879	81942879	0.001	1
S2533	4	81961134	82004959	43.826	9
S3248	4	82079786	82121255	41.47	9
S3773	4	82451351	82464543	13.193	2
S5207	4	82578246	82640733	62.488	15
S5584	4	82967990	83122220	154.231	25
S4909	4	83217056	83428307	211.252	38
S4910	4	83599938	83714609	114.672	20
S5066	4	83793910	83909606	115.697	41
S6741	4	84145655	84487022	341.368	80
S5916	4	84853436	84856898	3.463	2
S6264	4	85391147	85401805	10.659	5
S6336	4	85571629	85604804	33.176	20
S6337	4	85658760	85726696	67.937	27
S6508	4	85802374	85802374	0.001	1
S5585	4	86283849	86283849	0.001	1
S5917	4	86681185	86681185	0.001	1
S5335	4	87047871	87065241	17.371	5
S6099	4	87099471	87143053	43.583	9
S6100	4	87155333	87184166	28.834	7
S6509	4	87393583	87576393	182.811	40
S6265	4	87598662	87602219	3.558	3
S6510	4	87910705	88309768	399.064	95
S6805	4	88509790	88567572	57.783	16
S7038	4	88783875	88831369	47.495	13
S6956	4	88863118	88964723	101.606	16
S6742	4	88972302	88972302	0.001	1
S6806	4	89082385	89243879	161.495	47
S7334	4	89452491	89780265	327.775	74
S7402	4	89862074	89864041	1.968	2
S7335	4	89880770	89883024	2.255	2
S7471	4	89884472	89901891	17.42	4
S7747	4	90151905	90181681	29.777	6
S7970	4	90365458	90387698	22.241	5
S7840	4	90678725	90758875	80.151	31
S8124	4	90944149	90945144	0.996	2
S6957	4	90993974	91158799	164.826	57
S6882	4	91177522	91197634	20.113	11
S6958	4	91220353	91296724	76.372	43
S6338	4	91765183	91771833	6.651	2
S6266	4	91797929	92016885	218.957	57
S6267	4	92688359	92695366	7.008	3
S6006	4	93093895	93093895	0.001	1
S6268	4	93693489	93693489	0.001	1
S6959	4	93922125	94055549	133.425	21
S6807	4	94217401	94363241	145.841	22
S7039	4	94559201	94656492	97.292	23
S7040	4	94896509	95156599	260.091	47
S6590	4	95383199	95408010	24.812	10
S7336	4	95530165	95530165	0.001	1
S5760	4	95743784	95743784	0.001	1
S7668	4	95926608	95952806	26.199	9
S7971	4	95954460	95985582	31.123	22
S7972	4	96219956	96278565	58.61	15
S8274	4	96288970	96437106	148.137	32
S8275	4	96444322	96586046	141.725	49
S5431	4	96926712	96946874	20.163	5
S3249	4	97398943	97418119	19.177	11
S3519	4	97464021	97464021	0.001	1
S3040	4	97507560	97550952	43.393	14
S2894	4	98005337	98076783	71.447	10
S2816	4	98593537	98660754	67.218	21
S2860	4	98673217	98680319	7.103	3
S5839	4	99460788	99468930	8.143	5
S6101	4	99706051	99726537	20.487	3
S6269	4	100044044	100066853	22.81	12
S6339	4	100512405	100521863	9.459	2
S5136	4	100693992	100740225	46.234	6
S6422	4	100779553	100779553	0.001	1
S6591	4	100786028	100793434	7.407	5
S6883	4	100826251	100836447	10.197	3
S6670	4	101259498	101286611	27.114	9
S6592	4	101298079	101418448	120.37	57
S6884	4	101651166	101736900	85.735	37
S6960	4	101789343	102111332	321.99	46
S8415	4	102601764	102619777	18.014	11
S9267	4	103847889	103929680	81.792	15
S9353	4	103945635	103981265	35.631	9
S9268	4	104075843	104288445	212.603	45
S9139	4	104318058	104330560	12.503	7
S9199	4	104659142	104753102	93.961	56
S9480	4	104762956	104776883	13.928	6
S9140	4	104796269	104860891	64.623	15
S9528	4	105369974	105372247	2.274	3
S9013	4	105377442	105419101	41.66	21
S8871	4	105592184	105626679	34.496	2
S8948	4	105773670	105802533	28.864	26
S7841	4	106308774	106326090	17.317	4
S7973	4	106347045	106513992	166.948	52
S7540	4	106713200	106823063	109.864	28
S7472	4	106994109	107142464	148.356	49
S6808	4	107510149	107569284	59.136	12
S6743	4	107599054	107599054	0.001	1
S6744	4	107647395	107676277	28.883	4
S6745	4	107856969	107956085	99.117	41
S6511	4	108089379	108196442	107.064	40
S7403	4	108474037	108501357	27.321	9
S7974	4	108700931	108720674	19.744	4
S7748	4	108833407	108833407	0.001	1
S8041	4	108937988	108961379	23.392	6
S7975	4	109140455	109201126	60.672	14
S8592	4	109335143	109347540	12.398	3
S8498	4	109449016	109450131	1.116	2
S8686	4	109625428	109715602	90.175	17
S8499	4	109878142	109904311	26.17	13
S7669	4	110070109	110071761	1.653	2
S8192	4	110144713	110175876	31.164	8
S8193	4	110194519	110258110	63.592	18
S8194	4	110461936	110461936	0.001	1
S8195	4	110467258	110506943	39.686	6
S9721	4	110956829	110995022	38.194	24
S9354	4	111126713	111126713	0.001	1
S9355	4	111451503	111507850	56.348	30
S9529	4	111627150	111645021	17.872	11
S9530	4	111648517	111710313	61.797	37
S9078	4	112151466	112157179	5.714	5
S8196	4	112543202	112543202	0.001	1
S9200	4	112764360	113254872	490.513	66
S9356	4	113402446	113402446	0.001	1
S9357	4	113462687	113462687	0.001	1
S9358	4	113542141	113566171	24.031	6
S9722	4	114159887	114290780	130.894	42
S9751	4	114316374	114494177	177.804	90
S9752	4	114688072	114786987	98.916	39
S9723	4	115178206	115182108	3.903	2
S9676	4	115192347	115247753	55.407	15
S10090	4	115441832	115640232	198.401	76
S10151	4	115774390	115803396	29.007	9
S10177	4	115838171	115904198	66.028	24
S10152	4	116141718	116141718	0.001	1
S10234	4	116364732	116376957	12.226	4
S10260	4	116400077	116406530	6.454	4
S10265	4	116440944	116490941	49.998	24
S10261	4	116609865	116702976	93.112	54
S10235	4	116820645	116884221	63.577	31
S10193	4	117001581	117004202	2.622	3
S10194	4	117065358	117139644	74.287	24
S10206	4	117293280	117310713	17.434	6
S10071	4	117351856	117560223	208.368	78
S9985	4	117633853	117678473	44.621	13
S9955	4	117753562	117763867	10.306	11
S8593	4	117822858	117897860	75.003	17
S8500	4	118059854	118092452	32.599	7
S8339	4	118127091	118131309	4.219	5
S8416	4	118462204	118579635	117.432	31
S8872	4	118638844	118638844	0.001	1
S8816	4	118699714	118844864	145.151	31
S4689	5	1142913	1176110	33.198	9
S4266	5	1180130	1183045	2.916	3
S4140	5	1210223	1212259	2.037	2
S4025	5	1251404	1300763	49.36	6
S7749	5	1640125	1699772	59.648	24
S5067	5	1861846	1901477	39.632	15
S4840	5	2109145	2122703	13.559	7
S4841	5	2173043	2176303	3.261	2
S4605	5	2823745	2825847	2.103	2
S6671	5	3020843	3136960	116.118	20
S6672	5	3703563	3721013	17.451	2
[truncated: 8,283 more rows]
